# Supplementary material for: Evaluating the Reparative Potential of Secretome from Patient-Derived Induced Pluripotent Stem Cells during Ischemia–Reperfusion Injury in Human Cardiomyocytes
Source: Int J Mol Sci. 2024 Sep 24;25(19):10279. doi: 10.3390/ijms251910279 (PMC11477076; doi:10.3390/ijms251910279)
Supplement: Supplementary file 1 [file ijms-25-10279-s001.zip]

Archive with 1 entries (1 files):
- ijms-3159307-supplementary.pdf
